# Supplementary material for: Variability in ‘Capri’ Everbearing Strawberry Quality during a Harvest Season
Source: Foods. 2023 Mar 22;12(6):1349. doi: 10.3390/foods12061349 (PMC10048161; doi:10.3390/foods12061349)
Supplement: Supplementary file 1 [file foods-12-01349-s001.zip]

Archive with 1 entries (1 files):
- foods-2206848-SI.pdf
